# Supplementary material for: Total Synthesis of Peniterphenyls A and E
Source: Mar Drugs. 2025 Nov 14;23(11):437. doi: 10.3390/md23110437 (PMC12654094; doi:10.3390/md23110437)
Supplement: Supplementary file 1 [file marinedrugs-23-00437-s001.zip]

Archive with 1 entries (1 files):
- marinedrugs-3967332-supplementary-update.pdf
